# Supplementary material for: Morphological and phylogenetic evaluation of a new species of Rhodoveronaea (Rhamphoriaceae, Rhamphoriales) associated with Quercusfabrei (Fagales) in Yunnan Province, China
Source: Biodivers Data J. 2025 Jul 15;13:e154654. doi: 10.3897/BDJ.13.e154654 (PMC12284583; doi:10.3897/BDJ.13.e154654)
Supplement: XML Treatment for Rhodoveronaea querci [file BDJ.13.e154654-treatment1.xml]

<!DOCTYPE tp:taxon-treatment
  PUBLIC "-//TaxonX//DTD Taxonomic Treatment Publishing DTD v0 20100105//EN" "tax-treatment-NSO.dtd">
<tp:taxon-treatment xmlns:tp="http://www.plazi.org/taxpub"><tp:treatment-meta><mixed-citation publication-type="journal"><person-group><name><surname>Yang</surname><given-names>Yan-Yan</given-names></name><name><surname>Bhunjun</surname><given-names>Chitrabhanu S.</given-names></name><name><surname>Thiyagaraja</surname><given-names>Vinodhini</given-names></name><name><surname>Kakumyan</surname><given-names>Pattana</given-names></name><name><surname>Bhat</surname><given-names>Darbhe J.</given-names></name><name><surname>Al-Otibi</surname><given-names>Fatima</given-names></name><name><surname>Li</surname><given-names>Tai-Shun</given-names></name><name><surname>Zhao</surname><given-names>Qi</given-names></name><name><surname>Hyde</surname><given-names>Kevin D.</given-names></name></person-group><article-title>Morphological and phylogenetic evaluation of a new species of <italic><tp:taxon-name><tp:taxon-name-part taxon-name-part-type="genus" reg="Rhodoveronaea">Rhodoveronaea</tp:taxon-name-part></tp:taxon-name></italic> (<tp:taxon-name><tp:taxon-name-part taxon-name-part-type="family">Rhamphoriaceae</tp:taxon-name-part></tp:taxon-name>, <tp:taxon-name><tp:taxon-name-part taxon-name-part-type="order">Rhamphoriales</tp:taxon-name-part></tp:taxon-name>) associated with <italic><tp:taxon-name><tp:taxon-name-part taxon-name-part-type="genus" reg="Quercus">Quercus</tp:taxon-name-part><tp:taxon-name-part taxon-name-part-type="species" reg="fabrei">fabrei</tp:taxon-name-part></tp:taxon-name></italic> (<tp:taxon-name><tp:taxon-name-part taxon-name-part-type="order">Fagales</tp:taxon-name-part></tp:taxon-name>) in Yunnan Province, China</article-title><source>Biodivers Data J</source><day>15</day><month>07</month><year>2025</year><volume>13</volume><pub-id pub-id-type="doi">10.3897/BDJ.13.e154654</pub-id></mixed-citation></tp:treatment-meta><tp:nomenclature><tp:taxon-name>
            <object-id xmlns:xlink="http://www.w3.org/1999/xlink" content-type="arpha" xlink:type="simple">5F165AAE-CB98-50F6-8148-5EC5E8622BDF</object-id>
            <tp:taxon-name-part taxon-name-part-type="genus">Rhodoveronaea</tp:taxon-name-part>
            <tp:taxon-name-part taxon-name-part-type="species">querci</tp:taxon-name-part>
            <object-id xmlns:xlink="http://www.w3.org/1999/xlink" xlink:type="simple" object-id-type="MycoBank">859526</object-id>
          </tp:taxon-name><tp:taxon-authority>Y. Y. Yang &amp; Q. Zhao</tp:taxon-authority><tp:taxon-status xmlns:xlink="http://www.w3.org/1999/xlink" xlink:type="simple">sp. nov.</tp:taxon-status></tp:nomenclature><tp:treatment-sec sec-type="materials"><title>Materials</title><list list-type="alpha-lower" list-content="occurrences"><list-item><p><bold>Type status:</bold> <named-content xmlns:xlink="http://www.w3.org/1999/xlink" content-type="dwc:typeStatus" xlink:type="simple">Holotype</named-content>. <bold>Occurrence:</bold> catalogNumber: <named-content xmlns:xlink="http://www.w3.org/1999/xlink" content-type="dwc:catalogNumber" xlink:type="simple">HKAS 145561</named-content>; occurrenceRemarks: <named-content xmlns:xlink="http://www.w3.org/1999/xlink" content-type="dwc:occurrenceRemarks" xlink:type="simple">on dead sticks of <italic><tp:taxon-name><tp:taxon-name-part taxon-name-part-type="genus" reg="Quercus">Quercus</tp:taxon-name-part><tp:taxon-name-part taxon-name-part-type="species" reg="fabrei">fabrei</tp:taxon-name-part></tp:taxon-name></italic></named-content>; recordNumber: <named-content xmlns:xlink="http://www.w3.org/1999/xlink" content-type="dwc:recordNumber" xlink:type="simple">YYY79</named-content>; recordedBy: <named-content xmlns:xlink="http://www.w3.org/1999/xlink" content-type="dwc:recordedBy" xlink:type="simple">Y. Y. Yang</named-content>; occurrenceID: <named-content xmlns:xlink="http://www.w3.org/1999/xlink" content-type="dwc:occurrenceID" xlink:type="simple">E2970614-75ED-5C09-9C9D-0208B4B658C1</named-content>; <bold>Taxon:</bold> kingdom: <named-content xmlns:xlink="http://www.w3.org/1999/xlink" content-type="dwc:kingdom" xlink:type="simple"><tp:taxon-name><tp:taxon-name-part taxon-name-part-type="kingdom">Fungi</tp:taxon-name-part></tp:taxon-name></named-content>; phylum: <named-content xmlns:xlink="http://www.w3.org/1999/xlink" content-type="dwc:phylum" xlink:type="simple"><tp:taxon-name><tp:taxon-name-part taxon-name-part-type="phylum">Ascomycota</tp:taxon-name-part></tp:taxon-name></named-content>; class: <named-content xmlns:xlink="http://www.w3.org/1999/xlink" content-type="dwc:class" xlink:type="simple"><tp:taxon-name><tp:taxon-name-part taxon-name-part-type="class">Sordariomycetes</tp:taxon-name-part></tp:taxon-name></named-content>; order: <named-content xmlns:xlink="http://www.w3.org/1999/xlink" content-type="dwc:order" xlink:type="simple"><tp:taxon-name><tp:taxon-name-part taxon-name-part-type="order">Rhamphoriales</tp:taxon-name-part></tp:taxon-name></named-content>; family: <named-content xmlns:xlink="http://www.w3.org/1999/xlink" content-type="dwc:family" xlink:type="simple"><tp:taxon-name><tp:taxon-name-part taxon-name-part-type="family">Rhamphoriaceae</tp:taxon-name-part></tp:taxon-name></named-content>; genus: <named-content xmlns:xlink="http://www.w3.org/1999/xlink" content-type="dwc:genus" xlink:type="simple"><tp:taxon-name><tp:taxon-name-part taxon-name-part-type="genus">Rhodoveronaea</tp:taxon-name-part></tp:taxon-name></named-content>; <bold>Location:</bold> country: <named-content xmlns:xlink="http://www.w3.org/1999/xlink" content-type="dwc:country" xlink:type="simple">China</named-content>; stateProvince: <named-content xmlns:xlink="http://www.w3.org/1999/xlink" content-type="dwc:stateProvince" xlink:type="simple">Yunnan</named-content>; county: <named-content xmlns:xlink="http://www.w3.org/1999/xlink" content-type="dwc:county" xlink:type="simple">Kunming</named-content>; <bold>Identification:</bold> identifiedBy: <named-content xmlns:xlink="http://www.w3.org/1999/xlink" content-type="dwc:identifiedBy" xlink:type="simple">Y. Y. Yang</named-content>; <bold>Event:</bold> year: <named-content xmlns:xlink="http://www.w3.org/1999/xlink" content-type="dwc:year" xlink:type="simple">2021</named-content>; month: <named-content xmlns:xlink="http://www.w3.org/1999/xlink" content-type="dwc:month" xlink:type="simple">October</named-content>; day: <named-content xmlns:xlink="http://www.w3.org/1999/xlink" content-type="dwc:day" xlink:type="simple">6</named-content>; habitat: <named-content xmlns:xlink="http://www.w3.org/1999/xlink" content-type="dwc:habitat" xlink:type="simple">terrestrial</named-content>; <bold>Record Level:</bold> institutionCode: <named-content xmlns:xlink="http://www.w3.org/1999/xlink" content-type="dwc:institutionCode" xlink:type="simple">Herbarium of Kunming Institute of Botany, Academia Sinica (KUN-HKAS)</named-content></p></list-item></list></tp:treatment-sec><tp:treatment-sec sec-type="Description"><title>Description</title><p><italic>Saprobic</italic> on dead sticks of <italic><tp:taxon-name><tp:taxon-name-part taxon-name-part-type="genus" reg="Quercus">Quercus</tp:taxon-name-part><tp:taxon-name-part taxon-name-part-type="species" reg="fabrei">fabrei</tp:taxon-name-part></tp:taxon-name></italic>. <bold>Sexual morph</bold>: Undetermined. <bold>Asexual morph</bold>: Hyphomycetous. <italic>Colonies</italic> on natural substrate superficial, effuse, hairy, scattered or aggregated, with yellowish-brown conidial masses at the apex. <italic>Mycelium</italic> mostly immersed, partly superficial, composed of filamentous, septate, branched, brown to pale brown hyphae. <italic>Conidiophores</italic> 85–129 µm × 3–4.5 µm (x̅ = 101 × 3.5 µm, n = 15), macronematous, mononematous, erect, simple, cylindrical, straight or slightly flexuous, solitary, septate, unbranched, dark-brown, pale brown towards fertile apex, slightly rough-walled, often percurrently proliferating from cut ends. <italic>Conidiogenous cells</italic> polyblastic, integrated, indeterminate, terminal, sympodial, pale brown, cylindrical below, apically protuberant, recurved with conspicuous conidiogenous loci. <italic>Conidia</italic> 8–14 µm × 3–5.5 µm (x̅ = 11 × 4 µm, n = 30), acropleurogenous, ellipsoidal to narrowly obovoid, apically rounded, with a flat basal scar, pale brown, 1–2-septate, mostly 1-septate, slightly constricted at the central septum, guttulate, smooth-walled. <italic>Conidial secession</italic> schizolytic.</p><p>Culture characteristics: Conidia germinating on PDA within 24 h. Colonies slow growing on PDA media, reaching 2.5 cm after 2 months at 18℃, offwhite, irregularly-shaped with obvious concentric rings, raised, pleated, with irregular edges, with sparse mycelia; reverse greige, with white mycelial ring.</p></tp:treatment-sec><tp:treatment-sec sec-type="Diagnosis"><title>Diagnosis</title><p>Similar to <italic><tp:taxon-name><tp:taxon-name-part taxon-name-part-type="genus" reg="Rhamphoria">R.</tp:taxon-name-part><tp:taxon-name-part taxon-name-part-type="species" reg="hainanensis">hainanensis</tp:taxon-name-part></tp:taxon-name></italic> in conidial size and morphology, but differing in the thickness of the conidiophore wall, as well as the septation and guttulation of the conidia.</p></tp:treatment-sec><tp:treatment-sec sec-type="Etymology"><title>Etymology</title><p>The species epithet "<italic><tp:taxon-name><tp:taxon-name-part taxon-name-part-type="genus" reg="Rhodoveronaea"/><tp:taxon-name-part taxon-name-part-type="species" reg="querci">querci</tp:taxon-name-part></tp:taxon-name></italic>" refers to the host genus.</p></tp:treatment-sec><tp:treatment-sec sec-type="Notes"><title>Notes</title><p>In the phylogenetic analyses, our species formed a sister clade to <italic><tp:taxon-name><tp:taxon-name-part taxon-name-part-type="genus" reg="Rhodoveronaea">R.</tp:taxon-name-part><tp:taxon-name-part taxon-name-part-type="species" reg="aquatica">aquatica</tp:taxon-name-part></tp:taxon-name></italic>, <italic><tp:taxon-name><tp:taxon-name-part taxon-name-part-type="genus" reg="Rhamphoria">R.</tp:taxon-name-part><tp:taxon-name-part taxon-name-part-type="species" reg="hainanensis">hainanensis</tp:taxon-name-part></tp:taxon-name></italic> and <italic><tp:taxon-name><tp:taxon-name-part taxon-name-part-type="genus" reg="Rhamphoria">R.</tp:taxon-name-part><tp:taxon-name-part taxon-name-part-type="species" reg="nieuwwulvenica">nieuwwulvenica</tp:taxon-name-part></tp:taxon-name></italic> (Fig. <xref ref-type="fig" rid="F12735090">2</xref>). Pairwise comparisons revealed that <italic><tp:taxon-name><tp:taxon-name-part taxon-name-part-type="genus" reg="Rhodoveronaea">R.</tp:taxon-name-part><tp:taxon-name-part taxon-name-part-type="species" reg="querci">querci</tp:taxon-name-part></tp:taxon-name></italic> differs from <italic><tp:taxon-name><tp:taxon-name-part taxon-name-part-type="genus" reg="Rhodoveronaea">R.</tp:taxon-name-part><tp:taxon-name-part taxon-name-part-type="species" reg="aquatica">aquatica</tp:taxon-name-part></tp:taxon-name></italic> by 23/506 bp (4.5%) in the ITS sequences, 6/695 bp (0.8%) in the LSU sequences, 0/712 bp (0%) in the SSU sequences and 36/776 bp (4.6%) in the <italic>tef1-α</italic> sequences. Furthermore, <italic><tp:taxon-name><tp:taxon-name-part taxon-name-part-type="genus" reg="Rhodoveronaea">R.</tp:taxon-name-part><tp:taxon-name-part taxon-name-part-type="species" reg="querci">querci</tp:taxon-name-part></tp:taxon-name></italic> differs from <italic><tp:taxon-name><tp:taxon-name-part taxon-name-part-type="genus" reg="Rhamphoria">R.</tp:taxon-name-part><tp:taxon-name-part taxon-name-part-type="species" reg="hainanensis">hainanensis</tp:taxon-name-part></tp:taxon-name></italic> by 18/460 bp (3.9%) in the ITS sequences and 12/721 bp (1.7%) in the LSU sequences. Additionally, <italic><tp:taxon-name><tp:taxon-name-part taxon-name-part-type="genus" reg="Rhodoveronaea">R.</tp:taxon-name-part><tp:taxon-name-part taxon-name-part-type="species" reg="querci">querci</tp:taxon-name-part></tp:taxon-name></italic> differs from <italic><tp:taxon-name><tp:taxon-name-part taxon-name-part-type="genus" reg="Rhamphoria">R.</tp:taxon-name-part><tp:taxon-name-part taxon-name-part-type="species" reg="nieuwwulvenica">nieuwwulvenica</tp:taxon-name-part></tp:taxon-name></italic> by 23/490 bp (4.7%) in the ITS sequences, 9/721 bp (1.2%) in the LSU sequences and 38/744 bp (5.1%) in the <italic>tef1-α</italic> sequences. Morphologically (Table <xref ref-type="table" rid="T12991332">2</xref>), <italic><tp:taxon-name><tp:taxon-name-part taxon-name-part-type="genus" reg="Rhodoveronaea">Rhodoveronaea</tp:taxon-name-part><tp:taxon-name-part taxon-name-part-type="species" reg="querci">querci</tp:taxon-name-part></tp:taxon-name></italic> resembles <italic><tp:taxon-name><tp:taxon-name-part taxon-name-part-type="genus" reg="Rhodoveronaea">R.</tp:taxon-name-part><tp:taxon-name-part taxon-name-part-type="species" reg="aquatica">aquatica</tp:taxon-name-part></tp:taxon-name></italic>, <italic><tp:taxon-name><tp:taxon-name-part taxon-name-part-type="genus" reg="Rhamphoria">R.</tp:taxon-name-part><tp:taxon-name-part taxon-name-part-type="species" reg="hainanensis">hainanensis</tp:taxon-name-part></tp:taxon-name></italic> and <italic><tp:taxon-name><tp:taxon-name-part taxon-name-part-type="genus" reg="Rhamphoria">R.</tp:taxon-name-part><tp:taxon-name-part taxon-name-part-type="species" reg="nieuwwulvenica">nieuwwulvenica</tp:taxon-name-part></tp:taxon-name></italic> by having cylindrical, septate, straight or flexuous, red-brown conidiophores, as well as ellipsoid to obovoid, pale brown conidia (<xref ref-type="bibr" rid="B12737214">Luo et al. 2019</xref>, <xref ref-type="bibr" rid="B12736739">Hyde et al. 2023a</xref>, <xref ref-type="bibr" rid="B12736370">Crous et al. 2023</xref>). However, <italic><tp:taxon-name><tp:taxon-name-part taxon-name-part-type="genus" reg="Rhodoveronaea">R.</tp:taxon-name-part><tp:taxon-name-part taxon-name-part-type="species" reg="querci">querci</tp:taxon-name-part></tp:taxon-name></italic> can be distinguished from <italic><tp:taxon-name><tp:taxon-name-part taxon-name-part-type="genus" reg="Rhodoveronaea">R.</tp:taxon-name-part><tp:taxon-name-part taxon-name-part-type="species" reg="aquatica">aquatica</tp:taxon-name-part></tp:taxon-name></italic> by its shorter conidiophores (85–129 µm × 3–4.5 µm vs. 182–310 × 9–13 µm) and smaller conidia (8–14 µm × 3–5.5 µm vs. 23–27 × 9–11 µm) (<xref ref-type="bibr" rid="B12737214">Luo et al. 2019</xref>). In contrast to <italic><tp:taxon-name><tp:taxon-name-part taxon-name-part-type="genus" reg="Rhamphoria">R.</tp:taxon-name-part><tp:taxon-name-part taxon-name-part-type="species" reg="hainanensis">hainanensis</tp:taxon-name-part></tp:taxon-name></italic>, <italic><tp:taxon-name><tp:taxon-name-part taxon-name-part-type="genus" reg="Rhodoveronaea">R.</tp:taxon-name-part><tp:taxon-name-part taxon-name-part-type="species" reg="querci">querci</tp:taxon-name-part></tp:taxon-name></italic> possesses integrated conidiogenous cells and conidia with guttulate cells and fewer septa（1–2-septate vs. 1–3-septate) (<xref ref-type="bibr" rid="B12736739">Hyde et al. 2023a</xref>). Furthermore, the difference between <italic><tp:taxon-name><tp:taxon-name-part taxon-name-part-type="genus" reg="Rhodoveronaea">R.</tp:taxon-name-part><tp:taxon-name-part taxon-name-part-type="species" reg="querci">querci</tp:taxon-name-part></tp:taxon-name></italic> and <italic><tp:taxon-name><tp:taxon-name-part taxon-name-part-type="genus" reg="Rhamphoria">R.</tp:taxon-name-part><tp:taxon-name-part taxon-name-part-type="species" reg="nieuwwulvenica">nieuwwulvenica</tp:taxon-name-part></tp:taxon-name></italic> is that <italic><tp:taxon-name><tp:taxon-name-part taxon-name-part-type="genus" reg="Rhamphoria">R.</tp:taxon-name-part><tp:taxon-name-part taxon-name-part-type="species" reg="nieuwwulvenica">nieuwwulvenica</tp:taxon-name-part></tp:taxon-name></italic> has flexuous, shorter conidiophores (20–60 × 4–5 µm vs. 85–129 µm × 3–4.5 µm) and more septate conidia (3-septate vs. 1–2-septate) (<xref ref-type="bibr" rid="B12736370">Crous et al. 2023</xref>). We therefore introduce this strain as a new species following the guidelines of <xref ref-type="bibr" rid="B12736053">Chethana et al. (2021)</xref>.</p></tp:treatment-sec><tp:treatment-sec><!--Section generated to contain objects referenced in tp:taxon-treatment.--><fig id="F12735090" position="float" orientation="portrait"><object-id xmlns:xlink="http://www.w3.org/1999/xlink" content-type="arpha" xlink:type="simple">727AF99D-3702-56A6-AB66-4DB38702D194</object-id><object-id xmlns:xlink="http://www.w3.org/1999/xlink" content-type="doi" xlink:type="simple">10.3897/BDJ.13.e154654.figure3</object-id><label>Figure 2.</label><caption><p><italic><tp:taxon-name><tp:taxon-name-part taxon-name-part-type="genus" reg="Rhodoveronaea">Rhodoveronaea</tp:taxon-name-part><tp:taxon-name-part taxon-name-part-type="species" reg="querci">querci</tp:taxon-name-part></tp:taxon-name></italic> (HKAS 145561, holotype). <bold>a</bold> Host substrate; <bold>b, c</bold> Colonies on the substrate; <bold>d, e</bold> Conidiophores and conidiogenous cells bearing conidia; <bold>f, g</bold> Conidiogenous cells bearing conidia. Note the percurrent proliferation of conidiophores from cut-ends in e-g; <bold>h-m</bold> Conidia; <bold>n</bold> Germinated conidium; <bold>o, p</bold> Upper and lower view of culture on PDA media after incubation for 60 days. Scale bars: <bold>d–e, g, n</bold> = 30 μm, <bold>f</bold> = 20 μm, <bold>h–m</bold> = 10 μm.</p></caption><graphic xmlns:xlink="http://www.w3.org/1999/xlink" xlink:href="bdj-13-e154654-g002.jpg" position="float" id="oo_1291419.jpg" orientation="portrait" xlink:type="simple"><uri content-type="original_file" xlink:type="simple">https://binary.pensoft.net/fig/1291419</uri></graphic></fig><table-wrap id="T12991332" position="float" orientation="portrait"><label>Table 2.</label><caption><p>Synopsis table of prominent morphological and culture characteristics for <tp:taxon-name><tp:taxon-name-part taxon-name-part-type="genus" reg="Fitzroyomyces">Fitzroyomyces</tp:taxon-name-part></tp:taxon-name> species.</p></caption><table rules="all" border="1"><tbody><tr><td rowspan="1" colspan="1">Species Name</td><td rowspan="1" colspan="1">Conidiophores</td><td rowspan="1" colspan="1">Conidiogenous cells</td><td rowspan="1" colspan="1">Conidia</td><td rowspan="1" colspan="1">Culture</td><td rowspan="1" colspan="1">References</td></tr><tr><td rowspan="1" colspan="1">
              <tp:taxon-name><tp:taxon-name-part taxon-name-part-type="genus" reg="Rhodoveronaea">Rhodoveronaea</tp:taxon-name-part><tp:taxon-name-part taxon-name-part-type="species" reg="aquatica">aquatica</tp:taxon-name-part></tp:taxon-name>
            </td><td rowspan="1" colspan="1">182–310 × 9–13 µm, cylindrical, straight or flexuose, thick-walled, septate, red-brown, paler at apex.</td><td rowspan="1" colspan="1">Polyblastic, terminally integrated, sympodial, smooth.</td><td rowspan="1" colspan="1">23–27 × 9–11 µm, acropleurogenous, ellipsoid to obovoid, apically rounded, with a flat basal scar, 1–3-septate, pale brown.</td><td rowspan="1" colspan="1">No</td><td rowspan="1" colspan="1">
              <xref ref-type="bibr" rid="B12737214">Luo et al. (2019)</xref>
            </td></tr><tr><td rowspan="1" colspan="1">
              <tp:taxon-name><tp:taxon-name-part taxon-name-part-type="genus" reg="Rhamphoria">R.</tp:taxon-name-part><tp:taxon-name-part taxon-name-part-type="species" reg="everniae">everniae</tp:taxon-name-part></tp:taxon-name>
            </td><td rowspan="1" colspan="1">25–100 × 3–4 μm, subcylindrical, straight to geniculate-sinuous, branched or not, thick-walled, warty, 1–6-septate, red-brown.</td><td rowspan="1" colspan="1">15–40 × 3–4 μm, integrated, terminal and intercalary, smooth to warty, forming a rachis of minute pimple-like subdenticulate loci.</td><td rowspan="1" colspan="1">(6.5–)9–11(– 12) × (3–)4(–4.5) μm, ellipsoid to obovoid, with a protruding hilum and minute marginal frill, 0–3-septate, pale brown.</td><td rowspan="1" colspan="1">Colonies erumpent, spreading, with moderate aerial mycelium and smooth, lobate margin.</td><td rowspan="1" colspan="1">
              <xref ref-type="bibr" rid="B12736096">Crous et al. (2021)</xref>
            </td></tr><tr><td rowspan="1" colspan="1">
              <tp:taxon-name><tp:taxon-name-part taxon-name-part-type="genus" reg="Rhamphoria">R.</tp:taxon-name-part><tp:taxon-name-part taxon-name-part-type="species" reg="hainanensis">hainanensis</tp:taxon-name-part></tp:taxon-name>
            </td><td rowspan="1" colspan="1">58–172 μm × 5.5–10.5 μm, cylindrical, straight or flexuose, thick-walled, septate, red-brown, paler at apex.</td><td rowspan="1" colspan="1">Polyblastic, terminally integrated, sympodial, sometimes branched, smooth.</td><td rowspan="1" colspan="1">10–15 μm × 4–5.5 μm, acropleurogenous, ellipsoid to obovoid, apically rounded, with a flat basal scar, 1–3-septate, pale brown.</td><td rowspan="1" colspan="1">Colonies circular, flat, red brown at the entire margin, white in the centre, reverse-side red-brown.</td><td rowspan="1" colspan="1">
              <xref ref-type="bibr" rid="B12736739">Hyde et al. (2023a)</xref>
            </td></tr><tr><td rowspan="1" colspan="1">
              <tp:taxon-name><tp:taxon-name-part taxon-name-part-type="genus" reg="Rhamphoria">R.</tp:taxon-name-part><tp:taxon-name-part taxon-name-part-type="species" reg="hyalina">hyalina</tp:taxon-name-part></tp:taxon-name>
            </td><td rowspan="1" colspan="1">95–165 × 4.5–8 µm, cylindrical, erect or geniculate-sinuous, smooth-walled, septate, unbranched, red-brown, paler towards the apex.</td><td rowspan="1" colspan="1">Polyblastic, integrated, terminal, determinate, sympodial.</td><td rowspan="1" colspan="1">14–18 × 4.5–5.5 µm, acropleurogenous, ellipsoidal to narrowly obovoid, apically rounded with a flat basal scar, aseptate, hyaline to subhyaline, guttulate.</td><td rowspan="1" colspan="1">Colonies circular, with an umbonate surface, edge regular, obvious rings, rings dark brown, the rest of the grey-brown, reverse black, with inconspicuous circles.</td><td rowspan="1" colspan="1">
              <xref ref-type="bibr" rid="B12735979">Chen et al. (2024)</xref>
            </td></tr><tr><td rowspan="1" colspan="1">
              <tp:taxon-name><tp:taxon-name-part taxon-name-part-type="genus" reg="Rhamphoria">R.</tp:taxon-name-part><tp:taxon-name-part taxon-name-part-type="species" reg="lignicola">lignicola</tp:taxon-name-part></tp:taxon-name>
            </td><td rowspan="1" colspan="1">75–125 × 3.5–7.5 µm, cylindrical, straight or slightly flexuous, slightly rough-walled, septate, unbranched, dark brown, paler towards the apex.</td><td rowspan="1" colspan="1">Polyblastic, integrated, terminal, determinate, sympodial.</td><td rowspan="1" colspan="1">9–13.5 × 4–6 µm, acropleurogenous, ellipsoidal to narrowly obovoid, conical at apex with a flat basal scar, 1–3-septate when mature, hyaline to pale yellowish, guttulate.</td><td rowspan="1" colspan="1">Colonies circular white to greyish-white, with an umbonate and irregular edge, reverse light yellow, with inconspicuous circles</td><td rowspan="1" colspan="1">
              <xref ref-type="bibr" rid="B12735979">Chen et al. (2024)</xref>
            </td></tr><tr><td rowspan="1" colspan="1">
              <tp:taxon-name><tp:taxon-name-part taxon-name-part-type="genus" reg="Rhamphoria">R.</tp:taxon-name-part><tp:taxon-name-part taxon-name-part-type="species" reg="nieuwwulvenica">nieuwwulvenica</tp:taxon-name-part></tp:taxon-name>
            </td><td rowspan="1" colspan="1">20–60 × 4–5 µm, subcylindrical, flexuous, thick-walled, 2–3-septate, red-brown.</td><td rowspan="1" colspan="1">20–50 × 4–5 µm, integrated, terminal, finely verruculose, forming a rachis with subdenticulate loci.</td><td rowspan="1" colspan="1">(8–)11–13(–14) × (3–)4(–4.5) µm, solitary, subcylindrical to narrowly fusoid-ellipsoid, apex subobtuse, base bluntly rounded, 3-septate, medium brown, guttulate.</td><td rowspan="1" colspan="1">Colonies erumpent, folded, with sparse aerial mycelium and smooth, lobate margin.</td><td rowspan="1" colspan="1">
              <xref ref-type="bibr" rid="B12736370">Crous et al. (2023)</xref>
            </td></tr><tr><td rowspan="1" colspan="1">
              <tp:taxon-name><tp:taxon-name-part taxon-name-part-type="genus" reg="Rhodoveronaea">R.</tp:taxon-name-part><tp:taxon-name-part taxon-name-part-type="species" reg="querci">querci</tp:taxon-name-part></tp:taxon-name>
            </td><td rowspan="1" colspan="1">85–129 µm × 3–4.5 µm, cylindrical, straight or slightly flexuous, slightly rough-walled, septate, unbranched, dark-brown, pale brown towards fertile apex, often percurrently proliferating from cut ends.</td><td rowspan="1" colspan="1">Polyblastic, integrated, indeterminate, terminal, sympodial, apically protuberant, recurved with conspicuous conidiogenous loci.</td><td rowspan="1" colspan="1">8–14 µm × 3–5.5 µm, acropleurogenous, ellipsoidal to narrowly obovoid, apically rounded, with a flat basal scar, 1–2-septate, pale brown, guttulate.</td><td rowspan="1" colspan="1">Colonies off-white with obvious concentric rings, raised, pleated, with irregular edges, with sparse mycelia, reverse greige, with white mycelial ring.</td><td rowspan="1" colspan="1">This study</td></tr><tr><td rowspan="1" colspan="1">
              <tp:taxon-name><tp:taxon-name-part taxon-name-part-type="genus" reg="Rhodoveronaea">R.</tp:taxon-name-part><tp:taxon-name-part taxon-name-part-type="species" reg="varioseptata">varioseptata</tp:taxon-name-part></tp:taxon-name>
            </td><td rowspan="1" colspan="1">80−93 × 4–5 μm, cylindrical, straight or flexuous, brown to red-brown.</td><td rowspan="1" colspan="1">Polyblastic, integrated, sympodial, bearing up to 15 sympodially produced denticles.</td><td rowspan="1" colspan="1">14–16 × 5−6.5 μm, ellipsoidal to obovoidal, apically rounded, with a flat basal scar and marginal frill, 0−3(−4)-septate, pale brown.</td><td rowspan="1" colspan="1">Colonies surface olivaceous-grey to olivaceous-pale brown with a pale grey zone at the margin, aerial mycelium dense, whitish to pale grey, margin entire， reverse olivaceous-black.</td><td rowspan="1" colspan="1">
              <xref ref-type="bibr" rid="B12739111">Réblová (2009)</xref>
            </td></tr></tbody></table></table-wrap></tp:treatment-sec><ref-list><ref id="B12737214"><element-citation xmlns:xlink="http://www.w3.org/1999/xlink" publication-type="article" xlink:type="simple"><person-group person-group-type="author"><name name-style="western"><surname>Luo</surname><given-names>Z. L.</given-names></name><name name-style="western"><surname>Hyde</surname><given-names>K. D.</given-names></name><name name-style="western"><surname>Liu</surname><given-names>J. K.</given-names></name><name name-style="western"><surname>Maharachchikumbura</surname><given-names>S. S. N.</given-names></name><name name-style="western"><surname>Jeewon</surname><given-names>Rajesh</given-names></name><name name-style="western"><surname>Bao</surname><given-names>D. F.</given-names></name><name name-style="western"><surname>Bhat</surname><given-names>D. J.</given-names></name><name name-style="western"><surname>Lin</surname><given-names>C. G.</given-names></name><name name-style="western"><surname>Li</surname><given-names>W. L.</given-names></name><name name-style="western"><surname>Yang</surname><given-names>Jing</given-names></name><name name-style="western"><surname>Liu</surname><given-names>N. G.</given-names></name><name name-style="western"><surname>Lu</surname><given-names>Y. Z.</given-names></name><name name-style="western"><surname>Jayawardena</surname><given-names>R. S.</given-names></name><name name-style="western"><surname>Li</surname><given-names>J. Fu</given-names></name><name name-style="western"><surname>Su</surname><given-names>H. Yan</given-names></name></person-group><year>2019</year><article-title>Freshwater <tp:taxon-name><tp:taxon-name-part taxon-name-part-type="class">Sordariomycetes</tp:taxon-name-part></tp:taxon-name></article-title><source>Fungal Diversity</source><volume>99</volume><issue>1</issue><fpage>451</fpage><lpage>660</lpage><pub-id pub-id-type="doi">10.1007/s13225-019-00438-1</pub-id></element-citation></ref><ref id="B12736096"><element-citation xmlns:xlink="http://www.w3.org/1999/xlink" publication-type="article" xlink:type="simple"><person-group person-group-type="author"><name name-style="western"><surname>Crous</surname><given-names>P. W.</given-names></name><name name-style="western"><surname>Osieck</surname><given-names>E. R.</given-names></name><name name-style="western"><surname>Jurjevi</surname><given-names>Ž</given-names></name><name name-style="western"><surname>Boers</surname><given-names>J.</given-names></name><name name-style="western"><surname>Van Iperen</surname><given-names>A. L.</given-names></name><name name-style="western"><surname>Starink-Willemse</surname><given-names>M.</given-names></name><name name-style="western"><surname>Dima</surname><given-names>B.</given-names></name><name name-style="western"><surname>Balashov</surname><given-names>S.</given-names></name><name name-style="western"><surname>Bulgakov</surname><given-names>T. S.</given-names></name><name name-style="western"><surname>Johnston</surname><given-names>P. R.</given-names></name><name name-style="western"><surname>Morozova</surname><given-names>O. V.</given-names></name><name name-style="western"><surname>Pinruan</surname><given-names>U.</given-names></name><name name-style="western"><surname>Sommai</surname><given-names>S.</given-names></name><name name-style="western"><surname>Alvarado</surname><given-names>P.</given-names></name><name name-style="western"><surname>Decock</surname><given-names>C. A.</given-names></name><name name-style="western"><surname>Lebel</surname><given-names>T.</given-names></name><name name-style="western"><surname>McMullan-Fisher</surname><given-names>S.</given-names></name><name name-style="western"><surname>Moreno</surname><given-names>G.</given-names></name><name name-style="western"><surname>Shivas</surname><given-names>R. G.</given-names></name><name name-style="western"><surname>Zhao</surname><given-names>L.</given-names></name><name name-style="western"><surname>Abdollahzadeh</surname><given-names>J.</given-names></name><name name-style="western"><surname>Abrinbana</surname><given-names>M.</given-names></name><name name-style="western"><surname>Ageev</surname><given-names>D. V.</given-names></name><name name-style="western"><surname>Akhmetova</surname><given-names>G.</given-names></name><name name-style="western"><surname>Alexandrova</surname><given-names>A. V.</given-names></name><name name-style="western"><surname>Altés</surname><given-names>A.</given-names></name><name name-style="western"><surname>Amaral</surname><given-names>A. G.G.</given-names></name><name name-style="western"><surname>Angelini</surname><given-names>C.</given-names></name><name name-style="western"><surname>Antonín</surname><given-names>V.</given-names></name><name name-style="western"><surname>Arenas</surname><given-names>F.</given-names></name><name name-style="western"><surname>Asselman</surname><given-names>P.</given-names></name><name name-style="western"><surname>Badali</surname><given-names>F.</given-names></name><name name-style="western"><surname>Baghela</surname><given-names>A.</given-names></name><name name-style="western"><surname>Bañares</surname><given-names>A.</given-names></name><name name-style="western"><surname>Barreto</surname><given-names>R. W.</given-names></name><name name-style="western"><surname>Baseia</surname><given-names>I. G.</given-names></name><name name-style="western"><surname>Bellanger</surname><given-names>J. - M.</given-names></name><name name-style="western"><surname>Berraf-Tebbal</surname><given-names>A.</given-names></name><name name-style="western"><surname>Biketova</surname><given-names>A. Yu.</given-names></name><name name-style="western"><surname>Bukharova</surname><given-names>N. V.</given-names></name><name name-style="western"><surname>Burgess</surname><given-names>T. I.</given-names></name><name name-style="western"><surname>Cabero</surname><given-names>J.</given-names></name><name name-style="western"><surname>Câmara</surname><given-names>M. P.S.</given-names></name><name name-style="western"><surname>Cano-Lira</surname><given-names>J. F.</given-names></name><name name-style="western"><surname>Ceryngier</surname><given-names>P.</given-names></name><name name-style="western"><surname>Chávez</surname><given-names>R.</given-names></name><name name-style="western"><surname>Cowan</surname><given-names>D. A.</given-names></name><name name-style="western"><surname>de Lima</surname><given-names>A. F.</given-names></name><name name-style="western"><surname>Oliveira</surname><given-names>R. L.</given-names></name><name name-style="western"><surname>Denman</surname><given-names>S.</given-names></name><name name-style="western"><surname>Dang</surname><given-names>Q. N.</given-names></name><name name-style="western"><surname>Dovana</surname><given-names>F.</given-names></name><name name-style="western"><surname>Duarte</surname><given-names>I. G.</given-names></name><name name-style="western"><surname>Eichmeier</surname><given-names>A.</given-names></name><name name-style="western"><surname>Erhard</surname><given-names>A.</given-names></name><name name-style="western"><surname>Esteve-Raventós</surname><given-names>F.</given-names></name><name name-style="western"><surname>Fellin</surname><given-names>A.</given-names></name><name name-style="western"><surname>Ferisin</surname><given-names>G.</given-names></name><name name-style="western"><surname>Ferreira</surname><given-names>R. J.</given-names></name><name name-style="western"><surname>Ferrer</surname><given-names>A.</given-names></name><name name-style="western"><surname>Finy</surname><given-names>P.</given-names></name><name name-style="western"><surname>Gaya</surname><given-names>E.</given-names></name><name name-style="western"><surname>Geering</surname><given-names>A. D.W.</given-names></name><name name-style="western"><surname>Gil-Durán</surname><given-names>C.</given-names></name><name name-style="western"><surname>Glässnerová</surname><given-names>K.</given-names></name><name name-style="western"><surname>Glushakova</surname><given-names>A. M.</given-names></name><name name-style="western"><surname>Gramaje</surname><given-names>D.</given-names></name><name name-style="western"><surname>Guard</surname><given-names>F. E.</given-names></name><name name-style="western"><surname>Guarnizo</surname><given-names>A. L.</given-names></name><name name-style="western"><surname>Haelewaters</surname><given-names>D.</given-names></name><name name-style="western"><surname>Halling</surname><given-names>R. E.</given-names></name><name name-style="western"><surname>Hill</surname><given-names>R.</given-names></name><name name-style="western"><surname>Hirooka</surname><given-names>Y.</given-names></name><name name-style="western"><surname>Hubka</surname><given-names>V.</given-names></name><name name-style="western"><surname>Iliushin</surname><given-names>V. A.</given-names></name><name name-style="western"><surname>Ivanova</surname><given-names>D. D.</given-names></name><name name-style="western"><surname>Ivanushkina</surname><given-names>N. E.</given-names></name><name name-style="western"><surname>Jangsantear</surname><given-names>P.</given-names></name><name name-style="western"><surname>Justo</surname><given-names>A.</given-names></name><name name-style="western"><surname>Kachalkin</surname><given-names>A. V.</given-names></name><name name-style="western"><surname>Kato</surname><given-names>S.</given-names></name><name name-style="western"><surname>Khamsuntorn</surname><given-names>P.</given-names></name><name name-style="western"><surname>Kirtsideli</surname><given-names>I. Y.</given-names></name><name name-style="western"><surname>Knapp</surname><given-names>D. G.</given-names></name><name name-style="western"><surname>Kochkina</surname><given-names>G. A.</given-names></name><name name-style="western"><surname>Koukol</surname><given-names>O.</given-names></name><name name-style="western"><surname>Kovács</surname><given-names>G. M.</given-names></name><name name-style="western"><surname>Kruse</surname><given-names>J.</given-names></name><name name-style="western"><surname>Kumar</surname><given-names>T. K.A.</given-names></name><name name-style="western"><surname>Kušan</surname><given-names>I.</given-names></name><name name-style="western"><surname>Læssøe</surname><given-names>T.</given-names></name><name name-style="western"><surname>Larsson</surname><given-names>E.</given-names></name><name name-style="western"><surname>Lebeuf</surname><given-names>R.</given-names></name><name name-style="western"><surname>Levicán</surname><given-names>G.</given-names></name><name name-style="western"><surname>Loizides</surname><given-names>M.</given-names></name><name name-style="western"><surname>Marinho</surname><given-names>P.</given-names></name><name name-style="western"><surname>Luangsa-ard</surname><given-names>J. J.</given-names></name><name name-style="western"><surname>Lukina</surname><given-names>E. G.</given-names></name><name name-style="western"><surname>Magaña-Dueñas</surname><given-names>V.</given-names></name><name name-style="western"><surname>Maggs-Kölling</surname><given-names>G.</given-names></name><name name-style="western"><surname>Malysheva</surname><given-names>E. F.</given-names></name><name name-style="western"><surname>Malysheva</surname><given-names>V. F.</given-names></name><name name-style="western"><surname>Martín</surname><given-names>B.</given-names></name><name name-style="western"><surname>Martín</surname><given-names>M. P.</given-names></name><name name-style="western"><surname>Matočec</surname><given-names>N.</given-names></name><name name-style="western"><surname>McTaggart</surname><given-names>A. R.</given-names></name><name name-style="western"><surname>Mehrabi-Koushki</surname><given-names>M.</given-names></name><name name-style="western"><surname>Mešić</surname><given-names>A.</given-names></name><name name-style="western"><surname>Miller</surname><given-names>A. N.</given-names></name><name name-style="western"><surname>Mironova</surname><given-names>P.</given-names></name><name name-style="western"><surname>Moreau</surname><given-names>P. -A.</given-names></name><name name-style="western"><surname>Morte</surname><given-names>A.</given-names></name><name name-style="western"><surname>Müller</surname><given-names>K.</given-names></name><name name-style="western"><surname>Nagy</surname><given-names>L. G.</given-names></name><name name-style="western"><surname>Nanu</surname><given-names>S.</given-names></name><name name-style="western"><surname>Navarro-Ródenas</surname><given-names>A.</given-names></name><name name-style="western"><surname>Nel</surname><given-names>W. J.</given-names></name><name name-style="western"><surname>Nguyen</surname><given-names>T. H.</given-names></name><name name-style="western"><surname>Nóbrega</surname><given-names>T. F.</given-names></name><name name-style="western"><surname>Noordeloos</surname><given-names>M. E.</given-names></name><name name-style="western"><surname>Olariaga</surname><given-names>I.</given-names></name><name name-style="western"><surname>Overton</surname><given-names>B. E.</given-names></name><name name-style="western"><surname>Ozerskaya</surname><given-names>S. M.</given-names></name><name name-style="western"><surname>Palani</surname><given-names>P.</given-names></name><name name-style="western"><surname>Pancorbo</surname><given-names>F.</given-names></name><name name-style="western"><surname>Papp</surname><given-names>V.</given-names></name><name name-style="western"><surname>Pawłowska</surname><given-names>J.</given-names></name><name name-style="western"><surname>Pham</surname><given-names>T. Q.</given-names></name><name name-style="western"><surname>Phosri</surname><given-names>C.</given-names></name><name name-style="western"><surname>Popov</surname><given-names>E. S.</given-names></name><name name-style="western"><surname>Portugal</surname><given-names>A.</given-names></name><name name-style="western"><surname>Pošta</surname><given-names>A.</given-names></name><name name-style="western"><surname>Reschke</surname><given-names>K.</given-names></name><name name-style="western"><surname>Reul</surname><given-names>M.</given-names></name><name name-style="western"><surname>Ricci</surname><given-names>G. M.</given-names></name><name name-style="western"><surname>Rodríguez</surname><given-names>A.</given-names></name><name name-style="western"><surname>Romanowski</surname><given-names>J.</given-names></name><name name-style="western"><surname>Ruchikachorn</surname><given-names>N.</given-names></name><name name-style="western"><surname>Saar</surname><given-names>I.</given-names></name><name name-style="western"><surname>Safi</surname><given-names>A.</given-names></name><name name-style="western"><surname>Sakolrak</surname><given-names>B.</given-names></name><name name-style="western"><surname>Salzmann</surname><given-names>F.</given-names></name><name name-style="western"><surname>Sandoval-Denis</surname><given-names>M.</given-names></name><name name-style="western"><surname>Sangwichein</surname><given-names>E.</given-names></name><name name-style="western"><surname>Sanhueza</surname><given-names>L.</given-names></name><name name-style="western"><surname>Sato</surname><given-names>T.</given-names></name><name name-style="western"><surname>Sastoque</surname><given-names>A.</given-names></name><name name-style="western"><surname>Senn-Irlet</surname><given-names>B.</given-names></name><name name-style="western"><surname>Shibata</surname><given-names>A.</given-names></name><name name-style="western"><surname>Siepe</surname><given-names>K.</given-names></name><name name-style="western"><surname>Somrithipol</surname><given-names>S.</given-names></name><name name-style="western"><surname>Spetik</surname><given-names>M.</given-names></name><name name-style="western"><surname>Sridhar</surname><given-names>P.</given-names></name><name name-style="western"><surname>Stchigel</surname><given-names>A. M.</given-names></name><name name-style="western"><surname>Stuskova</surname><given-names>K.</given-names></name><name name-style="western"><surname>Suwannasai</surname><given-names>N.</given-names></name><name name-style="western"><surname>Tan</surname><given-names>Y. P.</given-names></name><name name-style="western"><surname>Thangavel</surname><given-names>R.</given-names></name><name name-style="western"><surname>Tiago</surname><given-names>I.</given-names></name><name name-style="western"><surname>Tiwari</surname><given-names>S.</given-names></name><name name-style="western"><surname>Tkalčec</surname><given-names>Z.</given-names></name><name name-style="western"><surname>Tomashevskaya</surname><given-names>M. A.</given-names></name><name name-style="western"><surname>Tonegawa</surname><given-names>C.</given-names></name><name name-style="western"><surname>Tran</surname><given-names>H. X.</given-names></name><name name-style="western"><surname>Tran</surname><given-names>N. T.</given-names></name><name name-style="western"><surname>Trovão</surname><given-names>J.</given-names></name><name name-style="western"><surname>Trubitsyn</surname><given-names>V. E.</given-names></name><name name-style="western"><surname>Van Wyk</surname><given-names>J.</given-names></name><name name-style="western"><surname>Vieira</surname><given-names>W. A.S.</given-names></name><name name-style="western"><surname>Vila</surname><given-names>J.</given-names></name><name name-style="western"><surname>Visagie</surname><given-names>C. M.</given-names></name><name name-style="western"><surname>Vizzini</surname><given-names>A.</given-names></name><name name-style="western"><surname>Volobuev</surname><given-names>S. V.</given-names></name><name name-style="western"><surname>Vu</surname><given-names>D. T.</given-names></name><name name-style="western"><surname>Wangsawat</surname><given-names>N.</given-names></name><name name-style="western"><surname>Yaguchi</surname><given-names>T.</given-names></name><name name-style="western"><surname>Ercole</surname><given-names>E.</given-names></name><name name-style="western"><surname>Ferreira</surname><given-names>B. W.</given-names></name><name name-style="western"><surname>de Souza</surname><given-names>A. P.</given-names></name><name name-style="western"><surname>Vieira</surname><given-names>B. S.</given-names></name><name name-style="western"><surname>Groenewald</surname><given-names>J. Z.</given-names></name></person-group><year>2021</year><article-title>Fungal Planet description sheets: 1284–1382</article-title><source>Persoonia - Molecular Phylogeny and Evolution of <tp:taxon-name><tp:taxon-name-part taxon-name-part-type="kingdom">Fungi</tp:taxon-name-part></tp:taxon-name></source><volume>47</volume><issue>1</issue><fpage>178</fpage><lpage>374</lpage><pub-id pub-id-type="doi">10.3767/persoonia.2021.47.06</pub-id></element-citation></ref><ref id="B12736739"><element-citation xmlns:xlink="http://www.w3.org/1999/xlink" publication-type="article" xlink:type="simple"><person-group person-group-type="author"><name name-style="western"><surname>Hyde</surname><given-names>K. D.</given-names></name><name name-style="western"><surname>Norphanphoun</surname><given-names>C</given-names></name><name name-style="western"><surname>Ma</surname><given-names>J</given-names></name><name name-style="western"><surname>Yang</surname><given-names>H. D.</given-names></name><name name-style="western"><surname>Zhang</surname><given-names>J. Y.</given-names></name><name name-style="western"><surname>Du</surname><given-names>T. Y.</given-names></name><name name-style="western"><surname>Gao</surname><given-names>Y</given-names></name><name name-style="western"><surname>Gomes de Farias</surname><given-names>A. R</given-names></name><name name-style="western"><surname>He</surname><given-names>S. C.</given-names></name><name name-style="western"><surname>He</surname><given-names>Y. K.</given-names></name><name name-style="western"><surname>Li</surname><given-names>C. J.Y.</given-names></name><name name-style="western"><surname>Li</surname><given-names>J. Y.</given-names></name><name name-style="western"><surname>Liu</surname><given-names>X. F.</given-names></name><name name-style="western"><surname>Lu</surname><given-names>L</given-names></name><name name-style="western"><surname>Su</surname><given-names>H. L.</given-names></name><name name-style="western"><surname>Tang</surname><given-names>X</given-names></name><name name-style="western"><surname>Tian</surname><given-names>X. G.</given-names></name><name name-style="western"><surname>Wang</surname><given-names>S. Y.</given-names></name><name name-style="western"><surname>Wei</surname><given-names>D. P.</given-names></name><name name-style="western"><surname>Xu</surname><given-names>R. F.</given-names></name><name name-style="western"><surname>Xu</surname><given-names>R. J.</given-names></name><name name-style="western"><surname>Yang</surname><given-names>Y. Y.</given-names></name><name name-style="western"><surname>Zhang</surname><given-names>F</given-names></name><name name-style="western"><surname>Zhang</surname><given-names>Q</given-names></name><name name-style="western"><surname>Bahkali</surname><given-names>A. H.</given-names></name><name name-style="western"><surname>Boonmee</surname><given-names>S</given-names></name><name name-style="western"><surname>Chethana</surname><given-names>K. W.T.</given-names></name><name name-style="western"><surname>Jayawardena</surname><given-names>R. S.</given-names></name><name name-style="western"><surname>Lu</surname><given-names>Y. Z.</given-names></name><name name-style="western"><surname>Karunarathna</surname><given-names>S. C.</given-names></name><name name-style="western"><surname>Tibpromma</surname><given-names>S</given-names></name><name name-style="western"><surname>Wang</surname><given-names>Y</given-names></name><name name-style="western"><surname>Zhao</surname><given-names>Q</given-names></name></person-group><year>2023</year><article-title>Mycosphere notes 387–412 – novel species of fungal taxa from around the world</article-title><source>Mycosphere</source><volume>14</volume><issue>1</issue><fpage>663</fpage><lpage>744</lpage><pub-id pub-id-type="doi">10.5943/mycosphere/14/1/8</pub-id></element-citation></ref><ref id="B12735979"><element-citation xmlns:xlink="http://www.w3.org/1999/xlink" publication-type="article" xlink:type="simple"><person-group person-group-type="author"><name name-style="western"><surname>Chen</surname><given-names>X. M.</given-names></name><name name-style="western"><surname>Tang</surname><given-names>X.</given-names></name><name name-style="western"><surname>Du</surname><given-names>T. Y.</given-names></name><name name-style="western"><surname>Lu</surname><given-names>Y. Z.</given-names></name><name name-style="western"><surname>Suwannarach</surname><given-names>N.</given-names></name><name name-style="western"><surname>Xu</surname><given-names>R. F.</given-names></name><name name-style="western"><surname>Yang</surname><given-names>E. F.</given-names></name><name name-style="western"><surname>Elgorban</surname><given-names>A. M.</given-names></name><name name-style="western"><surname>Tibpromma</surname><given-names>S.</given-names></name><name name-style="western"><surname>Karunarathna</surname><given-names>S. C.</given-names></name></person-group><year>2024</year><article-title>Two new species of <italic><tp:taxon-name><tp:taxon-name-part taxon-name-part-type="genus" reg="Rhodoveronaea">Rhodoveronaea</tp:taxon-name-part></tp:taxon-name></italic> (<tp:taxon-name><tp:taxon-name-part taxon-name-part-type="order">Rhamphoriales</tp:taxon-name-part></tp:taxon-name>, <tp:taxon-name><tp:taxon-name-part taxon-name-part-type="phylum">Ascomycota</tp:taxon-name-part></tp:taxon-name>) from terrestrial habitats in China</article-title><source>Phytotaxa</source><volume>638</volume><issue>1</issue><fpage>49</fpage><lpage>60</lpage><pub-id pub-id-type="doi">10.11646/phytotaxa.638.1.4</pub-id></element-citation></ref><ref id="B12736370"><element-citation xmlns:xlink="http://www.w3.org/1999/xlink" publication-type="article" xlink:type="simple"><person-group person-group-type="author"><name name-style="western"><surname>Crous</surname><given-names>P. W.</given-names></name><name name-style="western"><surname>Osieck</surname><given-names>E. R.</given-names></name><name name-style="western"><surname>Shivas</surname><given-names>R. G.</given-names></name><name name-style="western"><surname>Tan</surname><given-names>Y. P.</given-names></name><name name-style="western"><surname>Bishop-Hurley</surname><given-names>S. L.</given-names></name><name name-style="western"><surname>Esteve-Raventós</surname><given-names>F.</given-names></name><name name-style="western"><surname>Larsson</surname><given-names>E.</given-names></name><name name-style="western"><surname>Luangsa-ard</surname><given-names>J. J.</given-names></name><name name-style="western"><surname>Pancorbo</surname><given-names>F.</given-names></name><name name-style="western"><surname>Balashov</surname><given-names>S.</given-names></name><name name-style="western"><surname>Baseia</surname><given-names>I. G.</given-names></name><name name-style="western"><surname>Boekhout</surname><given-names>T.</given-names></name><name name-style="western"><surname>Chandranayaka</surname><given-names>S.</given-names></name><name name-style="western"><surname>Cowan</surname><given-names>D. A.</given-names></name><name name-style="western"><surname>Cruz</surname><given-names>R. H.S.F.</given-names></name><name name-style="western"><surname>Czachura</surname><given-names>P.</given-names></name><name name-style="western"><surname>De la Peña-Lastra</surname><given-names>S.</given-names></name><name name-style="western"><surname>Dovana</surname><given-names>F.</given-names></name><name name-style="western"><surname>Drury</surname><given-names>B.</given-names></name><name name-style="western"><surname>Fell</surname><given-names>J.</given-names></name><name name-style="western"><surname>Flakus</surname><given-names>A.</given-names></name><name name-style="western"><surname>Fotedar</surname><given-names>R.</given-names></name><name name-style="western"><surname>Jurjević</surname><given-names>Ž.</given-names></name><name name-style="western"><surname>Kolecka</surname><given-names>A.</given-names></name><name name-style="western"><surname>Mack</surname><given-names>J.</given-names></name><name name-style="western"><surname>Maggs-Kölling</surname><given-names>G.</given-names></name><name name-style="western"><surname>Mahadevakumar</surname><given-names>S.</given-names></name><name name-style="western"><surname>Mateos</surname><given-names>A.</given-names></name><name name-style="western"><surname>Mongkolsamrit</surname><given-names>S.</given-names></name><name name-style="western"><surname>Noisripoom</surname><given-names>W.</given-names></name><name name-style="western"><surname>Plaza</surname><given-names>M.</given-names></name><name name-style="western"><surname>Overy</surname><given-names>D. P.</given-names></name><name name-style="western"><surname>Pitek</surname><given-names>M.</given-names></name><name name-style="western"><surname>Sandoval-Denis</surname><given-names>M.</given-names></name><name name-style="western"><surname>Vauras</surname><given-names>J.</given-names></name><name name-style="western"><surname>Wingfield</surname><given-names>M. J.</given-names></name><name name-style="western"><surname>Abell</surname><given-names>S. E.</given-names></name><name name-style="western"><surname>Ahmadpour</surname><given-names>A.</given-names></name><name name-style="western"><surname>Akulov</surname><given-names>A.</given-names></name><name name-style="western"><surname>Alavi</surname><given-names>F.</given-names></name><name name-style="western"><surname>Alavi</surname><given-names>Z.</given-names></name><name name-style="western"><surname>Altés</surname><given-names>A.</given-names></name><name name-style="western"><surname>Alvarado</surname><given-names>P.</given-names></name><name name-style="western"><surname>Anand</surname><given-names>G.</given-names></name><name name-style="western"><surname>Ashtekar</surname><given-names>N.</given-names></name><name name-style="western"><surname>Assyov</surname><given-names>B.</given-names></name><name name-style="western"><surname>Banc-Prandi</surname><given-names>G.</given-names></name><name name-style="western"><surname>Barbosa</surname><given-names>K. D.</given-names></name><name name-style="western"><surname>Barreto</surname><given-names>G. G.</given-names></name><name name-style="western"><surname>Bellanger</surname><given-names>J. M..</given-names></name><name name-style="western"><surname>Bezerra</surname><given-names>J. L.</given-names></name><name name-style="western"><surname>Bhat</surname><given-names>D. J.</given-names></name><name name-style="western"><surname>Bilański</surname><given-names>P.</given-names></name><name name-style="western"><surname>Bose</surname><given-names>T.</given-names></name><name name-style="western"><surname>Bozok</surname><given-names>F.</given-names></name><name name-style="western"><surname>Chaves</surname><given-names>J.</given-names></name><name name-style="western"><surname>Costa-Rezende</surname><given-names>D. H..</given-names></name><name name-style="western"><surname>Danteswari</surname><given-names>C.</given-names></name><name name-style="western"><surname>Darmostuk</surname><given-names>V.</given-names></name><name name-style="western"><surname>Delgado</surname><given-names>G.</given-names></name><name name-style="western"><surname>Denman</surname><given-names>S.</given-names></name><name name-style="western"><surname>Eichmeier</surname><given-names>A.</given-names></name><name name-style="western"><surname>Etayo</surname><given-names>J.</given-names></name><name name-style="western"><surname>Eyssartier</surname><given-names>G.</given-names></name><name name-style="western"><surname>Faulwetter</surname><given-names>S.</given-names></name><name name-style="western"><surname>Ganga</surname><given-names>K. G.G..</given-names></name><name name-style="western"><surname>Ghosta</surname><given-names>Y.</given-names></name><name name-style="western"><surname>Goh</surname><given-names>J.</given-names></name><name name-style="western"><surname>Góis</surname><given-names>J. S.</given-names></name><name name-style="western"><surname>Gramaje</surname><given-names>D.</given-names></name><name name-style="western"><surname>Granit</surname><given-names>L.</given-names></name><name name-style="western"><surname>Groenewald</surname><given-names>M.</given-names></name><name name-style="western"><surname>Gulden</surname><given-names>G.</given-names></name><name name-style="western"><surname>Gusmão</surname><given-names>L. F.P.</given-names></name><name name-style="western"><surname>Hammerbacher</surname><given-names>A.</given-names></name><name name-style="western"><surname>Heidarian</surname><given-names>Z.</given-names></name><name name-style="western"><surname>Hywel-Jones</surname><given-names>N.</given-names></name><name name-style="western"><surname>Jankowiak</surname><given-names>R.</given-names></name><name name-style="western"><surname>Kaliyaperumal</surname><given-names>M.</given-names></name><name name-style="western"><surname>Kaygusuz</surname><given-names>O.</given-names></name><name name-style="western"><surname>Kezo</surname><given-names>K.</given-names></name><name name-style="western"><surname>Khonsanit</surname><given-names>A.</given-names></name><name name-style="western"><surname>Kumar</surname><given-names>S.</given-names></name><name name-style="western"><surname>Kuo</surname><given-names>C. H.</given-names></name><name name-style="western"><surname>Laessøe</surname><given-names>T.</given-names></name><name name-style="western"><surname>Latha</surname><given-names>K. P.D.</given-names></name><name name-style="western"><surname>Loizides</surname><given-names>M.</given-names></name><name name-style="western"><surname>Luo</surname><given-names>S. M.</given-names></name><name name-style="western"><surname>Maciá-Vicente</surname><given-names>J. G.</given-names></name><name name-style="western"><surname>Manimohan</surname><given-names>P.</given-names></name><name name-style="western"><surname>Marbach</surname><given-names>P. A.S.</given-names></name><name name-style="western"><surname>Marinho</surname><given-names>P.</given-names></name><name name-style="western"><surname>Marney</surname><given-names>T. S..</given-names></name><name name-style="western"><surname>Marques</surname><given-names>G.</given-names></name><name name-style="western"><surname>Martín</surname><given-names>M. P.</given-names></name><name name-style="western"><surname>Miller</surname><given-names>A. N.</given-names></name><name name-style="western"><surname>Mondello</surname><given-names>F.</given-names></name><name name-style="western"><surname>Moreno</surname><given-names>G.</given-names></name><name name-style="western"><surname>Mufeeda</surname><given-names>K. T.</given-names></name><name name-style="western"><surname>Mun</surname><given-names>H. Y.</given-names></name><name name-style="western"><surname>Nau</surname><given-names>T.</given-names></name><name name-style="western"><surname>Nkomo</surname><given-names>T.</given-names></name><name name-style="western"><surname>Okrasińska</surname><given-names>A.</given-names></name><name name-style="western"><surname>Oliveira</surname><given-names>J. P.A.F.</given-names></name><name name-style="western"><surname>Oliveira</surname><given-names>R. L.</given-names></name><name name-style="western"><surname>Ortiz</surname><given-names>D. A.</given-names></name><name name-style="western"><surname>Pawłowska</surname><given-names>J.</given-names></name><name name-style="western"><surname>Pérez-De-Gregorio</surname><given-names>M. À.</given-names></name><name name-style="western"><surname>Podile</surname><given-names>A. R.</given-names></name><name name-style="western"><surname>Portugal</surname><given-names>A.</given-names></name><name name-style="western"><surname>Privitera</surname><given-names>N.</given-names></name><name name-style="western"><surname>Rajeshkumar</surname><given-names>K. C.</given-names></name><name name-style="western"><surname>Rauf</surname><given-names>I.</given-names></name><name name-style="western"><surname>Rian</surname><given-names>B.</given-names></name><name name-style="western"><surname>Rigueiro-Rodríguez</surname><given-names>A.</given-names></name><name name-style="western"><surname>Rivas-Torres</surname><given-names>G. F..</given-names></name><name name-style="western"><surname>Rodriguez-Flakus</surname><given-names>P.</given-names></name><name name-style="western"><surname>Romero-Gordillo</surname><given-names>M.</given-names></name><name name-style="western"><surname>Saar</surname><given-names>I.</given-names></name><name name-style="western"><surname>Saba</surname><given-names>M.</given-names></name><name name-style="western"><surname>Santos</surname><given-names>C. D..</given-names></name><name name-style="western"><surname>Sarma</surname><given-names>P. V.S.R.N.</given-names></name><name name-style="western"><surname>Siquier</surname><given-names>J. L.</given-names></name><name name-style="western"><surname>Sleiman</surname><given-names>S.</given-names></name><name name-style="western"><surname>Spetik</surname><given-names>M.</given-names></name><name name-style="western"><surname>Sridhar</surname><given-names>K. R..</given-names></name><name name-style="western"><surname>Stryjak-Bogacka</surname><given-names>M.</given-names></name><name name-style="western"><surname>Szczepańska</surname><given-names>K.</given-names></name><name name-style="western"><surname>Taşikn</surname><given-names>H.</given-names></name><name name-style="western"><surname>Tennakoon</surname><given-names>D. S.</given-names></name><name name-style="western"><surname>Thanakitpipattana</surname><given-names>D.</given-names></name><name name-style="western"><surname>Trovão</surname><given-names>J. .</given-names></name><name name-style="western"><surname>Türkekul</surname><given-names>A.</given-names></name><name name-style="western"><surname>van Iperen</surname><given-names>A. L.</given-names></name><name name-style="western"><surname>van 't Hof</surname><given-names>P.</given-names></name><name name-style="western"><surname>Vasquez</surname><given-names>G.</given-names></name><name name-style="western"><surname>Visagie</surname><given-names>C. M.</given-names></name><name name-style="western"><surname>Wingfield</surname><given-names>B. D.</given-names></name><name name-style="western"><surname>Wong</surname><given-names>P. T.W.</given-names></name><name name-style="western"><surname>Yang</surname><given-names>W. X.</given-names></name><name name-style="western"><surname>Yarar</surname><given-names>M.</given-names></name><name name-style="western"><surname>Yarden</surname><given-names>O.</given-names></name><name name-style="western"><surname>Yilmaz</surname><given-names>N.</given-names></name><name name-style="western"><surname>Zhang</surname><given-names>N.</given-names></name><name name-style="western"><surname>Zhu</surname><given-names>Y. N.</given-names></name><name name-style="western"><surname>Groenewald</surname><given-names>J. Z.</given-names></name></person-group><year>2023</year><article-title>Fungal Planet description sheets: 1478–1549</article-title><source>Persoonia - Molecular Phylogeny and Evolution of <tp:taxon-name><tp:taxon-name-part taxon-name-part-type="kingdom">Fungi</tp:taxon-name-part></tp:taxon-name></source><volume>50</volume><issue>1</issue><fpage>158</fpage><lpage>310</lpage><pub-id pub-id-type="doi">10.3767/persoonia.2023.50.05</pub-id></element-citation></ref><ref id="B12739111"><element-citation xmlns:xlink="http://www.w3.org/1999/xlink" publication-type="article" xlink:type="simple"><person-group person-group-type="author"><name name-style="western"><surname>Réblová</surname><given-names>M.</given-names></name></person-group><year>2009</year><article-title>Teleomorph of <italic><tp:taxon-name><tp:taxon-name-part taxon-name-part-type="genus" reg="Rhodoveronaea">Rhodoveronaea</tp:taxon-name-part></tp:taxon-name></italic> (<tp:taxon-name><tp:taxon-name-part taxon-name-part-type="subclass">Sordariomycetidae</tp:taxon-name-part></tp:taxon-name>) discovered and re-evolution of <italic><tp:taxon-name><tp:taxon-name-part taxon-name-part-type="genus" reg="Pleurophragmium">Pleurophragmium</tp:taxon-name-part></tp:taxon-name></italic></article-title><source>Fungal Diversity</source><volume>36</volume><fpage>129</fpage><lpage>139</lpage></element-citation></ref><ref id="B12736053"><element-citation xmlns:xlink="http://www.w3.org/1999/xlink" publication-type="article" xlink:type="simple"><person-group person-group-type="author"><name name-style="western"><surname>Chethana</surname><given-names>K. T.</given-names></name><name name-style="western"><surname>Manawasinghe</surname><given-names>I. S.</given-names></name><name name-style="western"><surname>Hurdeal</surname><given-names>V. G.</given-names></name><name name-style="western"><surname>Bhunjun</surname><given-names>C. S.</given-names></name><name name-style="western"><surname>Appadoo</surname><given-names>M. A.</given-names></name><name name-style="western"><surname>Gentekaki</surname><given-names>E.</given-names></name><name name-style="western"><surname>Raspé</surname><given-names>O.</given-names></name><name name-style="western"><surname>Promputtha</surname><given-names>Itthayakorn</given-names></name><name name-style="western"><surname>Hyde</surname><given-names>K. D.</given-names></name></person-group><year>2021</year><article-title>What are fungal species and how to delineate them?</article-title><source>Fungal Diversity</source><volume>109</volume><issue>1</issue><fpage>1</fpage><lpage>25</lpage><pub-id pub-id-type="doi">10.1007/s13225-021-00483-9</pub-id></element-citation></ref></ref-list></tp:taxon-treatment>
